# Supplementary material for: New Palladium(II) Complexes Containing Methyl Gallate and Octyl Gallate: Effect against Mycobacterium tuberculosis and Campylobacter jejuni
Source: Molecules. 2023 May 5;28(9):3887. doi: 10.3390/molecules28093887 (PMC10179749; doi:10.3390/molecules28093887)
Supplement: Supplementary file 1 [file molecules-28-03887-s001.zip]

Archive with 1 entries (1 files):
- molecules-2253734-supplementary.pdf
